# Supplementary material for: The Cultured Microbiome of Pollinated Maize Silks Shifts after Infection with Fusarium graminearum and Varies by Distance from the Site of Pathogen Inoculation
Source: Pathogens. 2023 Nov 6;12(11):1322. doi: 10.3390/pathogens12111322 (PMC10675081; doi:10.3390/pathogens12111322)
Supplement: Supplementary file 1 [file pathogens-12-01322-s001.zip]

Archive with 2 entries (2 files):
- pathogens-2672130-supplementary.pdf
- pathogens-2672130-supplementary.xlsx
